# Supplementary material for: Protection against Neurological Symptoms by Consuming Corn Silk Water Extract in Artery-Occluded Gerbils with Reducing Oxidative Stress, Inflammation, and Post-Stroke Hyperglycemia through the Gut-Brain Axis
Source: Antioxidants (Basel). 2022 Jan 16;11(1):168. doi: 10.3390/antiox11010168 (PMC8773031; doi:10.3390/antiox11010168)
Supplement: Supplementary file 1 [file antioxidants-11-00168-s001.zip]

Archive with 1 entries (1 files):
- antioxidants-1455608-supplementary.pdf
